# Supplementary material for: hBM-MSC-Laden 3D Bioprinted Gelatin–Alginate Hydrogels: Physicochemical Characterisation and Osteogenic Lineage Commitment
Source: Gels. 2026 May 1;12(5):387. doi: 10.3390/gels12050387 (PMC13205829; doi:10.3390/gels12050387)
Supplement: Supplementary file 1 [file gels-12-00387-s001.zip]

Archive with 1 entries (1 files):
- gels-4197862-supplementary.pdf
